# Supplementary material for: Serine Palmitoyltransferase Gene Silencing Prevents Ceramide Accumulation and Insulin Resistance in Muscles in Mice Fed a High-Fat Diet
Source: Cells. 2022 Mar 26;11(7):1123. doi: 10.3390/cells11071123 (PMC8997855; doi:10.3390/cells11071123)
Supplement: Supplementary file 1 [file cells-11-01123-s001.zip]

Archive with 1 entries (1 files):
- cells-1630712-supplementary.pdf
